# Supplementary material for: Dentatacid A: An Unprecedented 2, 3-Seco-arbor-2, 3-dioic Triterpenoid from the Invasive Plant Euphorbia dentata, with Cytotoxicity Effect on Colon Cancer
Source: Plants (Basel). 2024 Sep 9;13(17):2533. doi: 10.3390/plants13172533 (PMC11397642; doi:10.3390/plants13172533)
Supplement: Supplementary file 1 [file plants-13-02533-s001.zip]

Archive with 1 entries (1 files):
- plants-3190216-supplementary.pdf
